# Supplementary material for: Design, Synthesis and Antiplasmodial Activities of a Library of Fluorine-Based 3-Benzylmenadiones
Source: Molecules. 2025 Jun 3;30(11):2446. doi: 10.3390/molecules30112446 (PMC12156041; doi:10.3390/molecules30112446)
Supplement: Supplementary file 1 [file molecules-30-02446-s001.zip]

Archive with 1 entries (1 files):
- molecules-3603660-supplementary.pdf
